# Supplementary material for: Deep divergences and extensive phylogeographic structure in a clade of lowland tropical salamanders
Source: BMC Evol Biol. 2012 Dec 29;12:255. doi: 10.1186/1471-2148-12-255 (PMC3556321; doi:10.1186/1471-2148-12-255)
Supplement: Additional file 1 — Table S2. General time reversible (GTR) distances between 16S haplotypes used in phylogenetic analyses. [file 1471-2148-12-255-S1.xls]

## Sheet: Nanotriton_disttable_16S.txt
Species	Locality	Voucher Number	1	2	1	3	4	5	6	7	8	9	10	11	12	13	14	15	16	17	18	19	20	21	22	23	24	25	26	27	28	29	30	31	32	33	34	35	36	37	38	39	40	41	42	43	44	45	46
Bolitoglossa chinanteca	1	IBH 22535
Bolitoglossa chinanteca	2	JAC21178	0.00392718
Bolitoglossa rufescens	1	IBH 22536	0.0817952	0.0817643
Bolitoglossa rufescens	3	MVZ 231317	0.0750033	0.0749594	0.00591226
Bolitoglossa rufescens	4	MVZ 172682	0.0750033	0.0749594	0.00591226	0
Bolitoglossa rufescens	5	IBH 22527	0.0750033	0.0749594	0.00591226	0	0
Bolitoglossa rufescens	6	MVZ 172690	0.077052	0.0770343	0.0281503	0.0261232	0.0261232	0.0261232
Bolitoglossa rufescens	7	MVZ163834	0.077027	0.0770092	0.028263	0.0262659	0.0262659	0.0262659	0.0200298
Bolitoglossa rufescens	8	MVZ 163803	0.0748512	0.0748293	0.0261347	0.0241242	0.0241242	0.0241242	0.00196101	0.0180499
Bolitoglossa rufescens	9	IBH 26424	0.0773774	0.0773602	0.00789323	0.0059123	0.0059123	0.0059123	0.0281505	0.028264	0.026135
Bolitoglossa rufescens	10	RLR339	0.0795752	0.0795402	0.00992826	0.0039474	0.0039474	0.0039474	0.0303688	0.0305623	0.0283698	0.00591236
Bolitoglossa rufescens	11	RLR505	0.0795752	0.0795402	0.00992826	0.0039474	0.0039474	0.0039474	0.0303688	0.0305623	0.0283698	0.00591236	0
Bolitoglossa rufescens	12	MVZ 194249	0.0795752	0.0795402	0.00992826	0.0039474	0.0039474	0.0039474	0.0303688	0.0305623	0.0283698	0.00591236	0	0
Bolitoglossa rufescens	13	MVZ 194254	0.0795752	0.0795402	0.00992826	0.0039474	0.0039474	0.0039474	0.0303688	0.0305623	0.0283698	0.00591236	0	0	0
Bolitoglossa rufescens	14	MVZ 263967	0.0838781	0.0884031	0.0260946	0.0281313	0.0281313	0.0281313	0.0343219	0.0343047	0.0322381	0.0301853	0.0323512	0.0323512	0.0323512	0.0323512
Bolitoglossa rufescens	15	IBH 22524	0.0838781	0.0884031	0.0260946	0.0281313	0.0281313	0.0281313	0.0343219	0.0343047	0.0322381	0.0301853	0.0323512	0.0323512	0.0323512	0.0323512	0
Bolitoglossa rufescens	16	MVZ 263969	0.0817078	0.0861672	0.0322834	0.0343551	0.0343551	0.0343551	0.0364165	0.0364236	0.0343326	0.0364441	0.038614	0.038614	0.038614	0.038614	0.00591087	0.00591087
Bolitoglossa rufescens	17	USAC 2483	0.0839314	0.0884356	0.0302295	0.0322834	0.0322834	0.0322834	0.0343313	0.0343702	0.0322651	0.0343546	0.0365422	0.0365422	0.0365422	0.0365422	0.00393014	0.00393014	0.00196479
Bolitoglossa rufescens	18	MVZ 251482	0.0839314	0.0884356	0.0302295	0.0322834	0.0322834	0.0322834	0.0343313	0.0343702	0.0322651	0.0343546	0.0365422	0.0365422	0.0365422	0.0365422	0.00393014	0.00393014	0.00196479	0
Bolitoglossa rufescens	19	MVZ 264296	0.0837853	0.0882978	0.0301522	0.0322092	0.0322092	0.0322092	0.0342723	0.0342866	0.0322026	0.0342833	0.0364369	0.0364369	0.0364369	0.0364369	0.00791434	0.00791434	0.00988339	0.0078836	0.0078836
Bolitoglossa rufescens	20	MVZ 264298	0.0837853	0.0882978	0.0301522	0.0322092	0.0322092	0.0322092	0.0342723	0.0342866	0.0322026	0.0342833	0.0364369	0.0364369	0.0364369	0.0364369	0.00393105	0.00393105	0.00590009	0.00393246	0.00393246	0.00394545
Bolitoglossa rufescens	21	MVZ 263531	0.0839203	0.0884244	0.0302307	0.0322845	0.0322845	0.0322845	0.0343326	0.0343726	0.0322663	0.0343558	0.0365442	0.0365442	0.0365442	0.0365442	0.00393015	0.00393015	0.00591249	0.0039477	0.0039477	0.00788357	0.00393243
Bolitoglossa occidentalis	22	MVZ194258	0.0655555	0.0614316	0.0599081	0.0577803	0.0577803	0.0577803	0.0595915	0.0572366	0.0574769	0.0554283	0.0577227	0.0577227	0.0577227	0.0577227	0.0618103	0.0618103	0.0553356	0.0574809	0.0574809	0.0617329	0.0617329	0.0574254
Bolitoglossa occidentalis	23	MVZ194238	0.0700738	0.0701278	0.0708435	0.0686545	0.0686545	0.0686545	0.0705042	0.0680918	0.0683293	0.0663031	0.0641142	0.0641142	0.0641142	0.0641142	0.0728892	0.0728892	0.0662409	0.0684478	0.0684478	0.0727701	0.0727701	0.0684083	0.0219392
Bolitoglossa occidentalis	24	MVZ 263811	0.0792764	0.079348	0.0775262	0.0800107	0.0800107	0.0800107	0.0794333	0.0793124	0.0772634	0.0774295	0.0799134	0.0799134	0.0799134	0.0799134	0.0839617	0.0839617	0.0772552	0.079457	0.079457	0.0838538	0.0838538	0.0793635	0.0318773	0.0238981
Bolitoglossa occidentalis	25	IBH 22545	0.0745537	0.0746166	0.0730241	0.0754847	0.0754847	0.0754847	0.0749375	0.0748856	0.0727869	0.0729991	0.07546	0.07546	0.07546	0.07546	0.079616	0.079616	0.072935	0.0751173	0.0751173	0.0795345	0.0795345	0.0750951	0.0298125	0.0258706	0.00980648
Bolitoglossa occidentalis	26	MVZ 194213	0.0744556	0.0744971	0.0754416	0.0732762	0.0732762	0.0732762	0.0727306	0.0726189	0.070579	0.0707685	0.0731785	0.0731785	0.0731785	0.0731785	0.0771864	0.0771864	0.0705654	0.0727484	0.0727484	0.0770978	0.0770978	0.0726542	0.0277741	0.0238098	0.0078163	0.0137716
Bolitoglossa occidentalis	27	MVZ 194251	0.0792764	0.079348	0.0775262	0.0800107	0.0800107	0.0800107	0.0794333	0.0793124	0.0772634	0.0774295	0.0799134	0.0799134	0.0799134	0.0799134	0.0839617	0.0839617	0.0772552	0.079457	0.079457	0.0838538	0.0838538	0.0793635	0.0318773	0.0238981	0	0.00980648	0.0078163
Bolitoglossa occidentalis	28	MVZ 194222	0.0750055	0.0750901	0.0732428	0.0756046	0.0756046	0.0756046	0.0796264	0.079516	0.0774266	0.0731964	0.0755579	0.0755579	0.0755579	0.0755579	0.0844404	0.0844404	0.0776455	0.0798781	0.0798781	0.0843171	0.0843171	0.0798332	0.0300235	0.0200006	0.0117851	0.00977378	0.0157721	0.0117851
Bolitoglossa occidentalis	29	MVZ 194248	0.0767667	0.0768336	0.0753413	0.0777552	0.0777552	0.0777552	0.0771255	0.0769994	0.0749411	0.0752792	0.0776928	0.0776928	0.0776928	0.0776928	0.0818549	0.0818549	0.0751272	0.0773441	0.0773441	0.08174	0.08174	0.0772847	0.0320222	0.0178715	0.00977428	0.00779367	0.0137306	0.00977428	0.00389585
Bolitoglossa occidentalis	30	MVZ 264204	0.0768607	0.0769068	0.068843	0.0713362	0.0713362	0.0713362	0.070744	0.0706677	0.0686157	0.0687965	0.0712895	0.0712895	0.0712895	0.0712895	0.075315	0.075315	0.0686878	0.0708471	0.0708471	0.0752519	0.0752519	0.0708023	0.0238229	0.0218193	0.00978461	0.00780965	0.00981686	0.00978461	0.0118137	0.0078298
Bolitoglossa occidentalis	31	MVZ 264197	0.07691	0.0769562	0.0689275	0.0714191	0.0714191	0.0714191	0.0707854	0.0707382	0.0686571	0.0688802	0.0713714	0.0713714	0.0713714	0.0713714	0.0753703	0.0753703	0.0687443	0.0709038	0.0709038	0.0753192	0.0753192	0.0708582	0.0258306	0.0238766	0.0117637	0.00583293	0.0118127	0.0117637	0.00984134	0.00587357	0.0019459
Bolitoglossa occidentalis	32	IBH 22517	0.0768607	0.0769068	0.068843	0.0713362	0.0713362	0.0713362	0.070744	0.0706677	0.0686157	0.0687965	0.0712895	0.0712895	0.0712895	0.0712895	0.075315	0.075315	0.0686878	0.0708471	0.0708471	0.0752519	0.0752519	0.0708023	0.0238229	0.0218193	0.00978461	0.00780965	0.00981686	0.00978461	0.0118137	0.0078298	0	0.0019459
Bolitoglossa occidentalis	33	MVZ 264202	0.0768607	0.0769068	0.068843	0.0713362	0.0713362	0.0713362	0.070744	0.0706677	0.0686157	0.0687965	0.0712895	0.0712895	0.0712895	0.0712895	0.075315	0.075315	0.0686878	0.0708471	0.0708471	0.0752519	0.0752519	0.0708023	0.0238229	0.0218193	0.00978461	0.00780965	0.00981686	0.00978461	0.0118137	0.0078298	0	0.0019459	0
Bolitoglossa occidentalis	34	MVZ 264208	0.07917	0.0792205	0.0711301	0.0736687	0.0736687	0.0736687	0.0730357	0.0729627	0.0709075	0.0710823	0.0736207	0.0736207	0.0736207	0.0736207	0.0776209	0.0776209	0.0709718	0.0731311	0.0731311	0.0775623	0.0775623	0.0730853	0.0258448	0.0197795	0.0117777	0.00980272	0.0118266	0.0117777	0.0138024	0.00980216	0.00194588	0.00390776	0.00194588	0.00194588
Bolitoglossa occidentalis	35	AMA2501	0.0508052	0.0508423	0.058119	0.0559598	0.0559598	0.0559598	0.0599352	0.0553896	0.0577738	0.0536718	0.0559157	0.0559157	0.0559157	0.0559157	0.0601109	0.0601109	0.0535727	0.0557482	0.0557482	0.0599917	0.0599917	0.0601111	0.0239139	0.0197757	0.0320818	0.0299137	0.0278589	0.0320818	0.0300284	0.0279019	0.0299897	0.0300181	0.0299897	0.0299897	0.0320785
Bolitoglossa occidentalis	36	IBH 26423	0.062077	0.066276	0.0655084	0.0634115	0.0634115	0.0634115	0.0672186	0.0603913	0.0651191	0.06078	0.0633328	0.0633328	0.0633328	0.0633328	0.0671532	0.0671532	0.0606062	0.0627198	0.0627198	0.0670867	0.0670867	0.0650023	0.029901	0.0362165	0.040459	0.034207	0.032047	0.040459	0.0363651	0.0382918	0.0321404	0.0321691	0.0321404	0.0321404	0.0342652	0.0240603
Bolitoglossa occidentalis	37	MVZ 191692	0.0642043	0.0684434	0.067716	0.0656009	0.0656009	0.0656009	0.0694535	0.0625944	0.0673359	0.0629891	0.0655253	0.0655253	0.0655253	0.0655253	0.0694083	0.0694083	0.0628212	0.0649531	0.0649531	0.0693263	0.0693263	0.0671997	0.0319243	0.038271	0.0382153	0.0362649	0.0340733	0.0382153	0.0384287	0.0403621	0.0341783	0.0342065	0.0341783	0.0341783	0.0363028	0.0261417	0.00587691
Bolitoglossa occidentalis	38	USAC 1867	0.0664689	0.0707124	0.0700416	0.0679265	0.0679265	0.0679265	0.0675195	0.0648586	0.0696423	0.0652674	0.0678493	0.0678493	0.0678493	0.0678493	0.0717067	0.0717067	0.0650977	0.0672295	0.0672295	0.0716291	0.0716291	0.0695156	0.0340223	0.0404079	0.040357	0.0383911	0.0361958	0.040357	0.0405814	0.0424987	0.0363045	0.036332	0.0363045	0.0363045	0.0384483	0.0282025	0.00390701	0.00587635
Bolitoglossa occidentalis	39	MVZ 160874	0.0685619	0.0728256	0.0679041	0.0658071	0.0658071	0.0658071	0.0654154	0.0627501	0.0675199	0.0631299	0.0657299	0.0657299	0.0657299	0.0657299	0.0695325	0.0695325	0.0629611	0.0650746	0.0650746	0.06947	0.06947	0.0673607	0.0360688	0.0383373	0.0403698	0.0383979	0.0362104	0.0403698	0.0426424	0.0404104	0.0342646	0.0342919	0.0342646	0.0342646	0.0364083	0.0261539	0.00587648	0.00786206	0.00195343
Bolitoglossa nympha	40	MVZ 137154	0.086398	0.086377	0.0693266	0.0672298	0.0672298	0.0672298	0.0692101	0.0647338	0.0671174	0.0668971	0.0695186	0.0695186	0.0695186	0.0695186	0.0754668	0.0754668	0.0688338	0.0709846	0.0709846	0.075387	0.075387	0.0756231	0.0616281	0.0684019	0.0748796	0.0724955	0.0704526	0.0748796	0.0728312	0.0703787	0.0681489	0.0681966	0.0681489	0.0681489	0.0704049	0.0578302	0.0623865	0.0645938	0.0668633	0.0647212
Bolitoglossa nympha	41	ENS7805	0.0837395	0.0836915	0.0665578	0.0644332	0.0644332	0.0644332	0.0664616	0.0620122	0.0643413	0.0642039	0.0666623	0.0666623	0.0666623	0.0666623	0.0729259	0.0729259	0.0662912	0.0684708	0.0684708	0.0728142	0.0728142	0.0729914	0.0593085	0.0659695	0.0723847	0.0701469	0.0679995	0.0723847	0.0704503	0.0680392	0.0657857	0.0658402	0.0657857	0.0657857	0.0679722	0.0554663	0.0643925	0.0666439	0.068885	0.066714	0.00786156
Bolitoglossa nympha	42	MVZ 263520	0.0816835	0.0816535	0.0646165	0.0625157	0.0625157	0.0625157	0.0645216	0.0601054	0.0624248	0.0622482	0.0647639	0.0647639	0.0647639	0.0647639	0.0708752	0.0708752	0.0642754	0.0664304	0.0664304	0.0707874	0.0707874	0.0709848	0.057248	0.0639143	0.0703232	0.068022	0.0659475	0.0703232	0.0683181	0.0659142	0.0636854	0.0637357	0.0636854	0.0636854	0.0658869	0.0534024	0.0623962	0.0646245	0.0668816	0.0647353	0.00393849	0.00392146
Bolitoglossa nympha	43	MVZ 194333	0.0705818	0.070531	0.0602778	0.0582085	0.0582085	0.0582085	0.0601885	0.0558302	0.058123	0.057909	0.0604177	0.0604177	0.0604177	0.0604177	0.0663839	0.0663839	0.0598709	0.0619934	0.0619934	0.0663452	0.0663452	0.0665086	0.059431	0.0662037	0.0726496	0.070266	0.0637203	0.0726496	0.0705605	0.0681127	0.0659131	0.0659717	0.0659131	0.0659131	0.0681601	0.0511619	0.0601787	0.0623764	0.0646366	0.062523	0.0138247	0.0158077	0.0138371
Bolitoglossa nympha	44	USAC 1624	0.0816835	0.0816535	0.0646165	0.0625157	0.0625157	0.0625157	0.0645216	0.0601054	0.0624248	0.0622482	0.0647639	0.0647639	0.0647639	0.0647639	0.0708752	0.0708752	0.0642754	0.0664304	0.0664304	0.0707874	0.0707874	0.0709848	0.057248	0.0639143	0.0703232	0.068022	0.0659475	0.0703232	0.0683181	0.0659142	0.0636854	0.0637357	0.0636854	0.0636854	0.0658869	0.0534024	0.0623962	0.0646245	0.0668816	0.0647353	0.00393849	0.00392146	0	0.0138371
Bolitoglossa nympha	45	USAC 1646	0.0840145	0.0839889	0.0669183	0.0648175	0.0648175	0.0648175	0.0668181	0.0623835	0.0647213	0.064545	0.0671062	0.0671062	0.0671062	0.0671062	0.0731534	0.0731534	0.0665319	0.0686869	0.0686869	0.0730699	0.0730699	0.0732851	0.0594775	0.0661875	0.0726301	0.0702694	0.0682326	0.0726301	0.0705949	0.0681734	0.0659332	0.0659829	0.0659332	0.0659332	0.0681559	0.0556367	0.0647322	0.0669603	0.0692399	0.0670937	0.00196837	0.00588342	0.00195745	0.0118255	0.00195745
Bolitoglossa nympha	46	MVZ 263876	0.0840145	0.0839889	0.0669183	0.0648175	0.0648175	0.0648175	0.0668181	0.0623835	0.0647213	0.064545	0.0671062	0.0671062	0.0671062	0.0671062	0.0731534	0.0731534	0.0665319	0.0686869	0.0686869	0.0730699	0.0730699	0.0732851	0.0594775	0.0661875	0.0726301	0.0702694	0.0682326	0.0726301	0.0705949	0.0681734	0.0659332	0.0659829	0.0659332	0.0659332	0.0681559	0.0556367	0.0647322	0.0669603	0.0692399	0.0670937	0.00196837	0.00588342	0.00195745	0.0118255	0.00195745	0
Bolitoglossa nympha	47	MVZ 257815	0.0840145	0.0839889	0.0669183	0.0648175	0.0648175	0.0648175	0.0668181	0.0623835	0.0647213	0.064545	0.0671062	0.0671062	0.0671062	0.0671062	0.0731534	0.0731534	0.0665319	0.0686869	0.0686869	0.0730699	0.0730699	0.0732851	0.0594775	0.0661875	0.0726301	0.0702694	0.0682326	0.0726301	0.0705949	0.0681734	0.0659332	0.0659829	0.0659332	0.0659332	0.0681559	0.0556367	0.0647322	0.0669603	0.0692399	0.0670937	0.00196837	0.00588342	0.00195745	0.0118255	0.00195745	0	0
Bolitoglossa nympha	48	MVZ 257812	0.0840145	0.0839889	0.0669183	0.0648175	0.0648175	0.0648175	0.0668181	0.0623835	0.0647213	0.064545	0.0671062	0.0671062	0.0671062	0.0671062	0.0731534	0.0731534	0.0665319	0.0686869	0.0686869	0.0730699	0.0730699	0.0732851	0.0594775	0.0661875	0.0726301	0.0702694	0.0682326	0.0726301	0.0705949	0.0681734	0.0659332	0.0659829	0.0659332	0.0659332	0.0681559	0.0556367	0.0647322	0.0669603	0.0692399	0.0670937	0.00196837	0.00588342	0.00195745	0.0118255	0.00195745	0	0
Bolitoglossa nympha	49	MVZ 263538	0.0840145	0.0839889	0.0669183	0.0648175	0.0648175	0.0648175	0.0668181	0.0623835	0.0647213	0.064545	0.0671062	0.0671062	0.0671062	0.0671062	0.0731534	0.0731534	0.0665319	0.0686869	0.0686869	0.0730699	0.0730699	0.0732851	0.0594775	0.0661875	0.0726301	0.0702694	0.0682326	0.0726301	0.0705949	0.0681734	0.0659332	0.0659829	0.0659332	0.0659332	0.0681559	0.0556367	0.0647322	0.0669603	0.0692399	0.0670937	0.00196837	0.00588342	0.00195745	0.0118255	0.00195745	0	0
Bolitoglossa nympha	50	MVZ 167960	0.0840145	0.0839889	0.0669183	0.0648175	0.0648175	0.0648175	0.0668181	0.0623835	0.0647213	0.064545	0.0671062	0.0671062	0.0671062	0.0671062	0.0731534	0.0731534	0.0665319	0.0686869	0.0686869	0.0730699	0.0730699	0.0732851	0.0594775	0.0661875	0.0726301	0.0702694	0.0682326	0.0726301	0.0705949	0.0681734	0.0659332	0.0659829	0.0659332	0.0659332	0.0681559	0.0556367	0.0647322	0.0669603	0.0692399	0.0670937	0.00196837	0.00588342	0.00195745	0.0118255	0.00195745	0	0
Bolitoglossa nympha	51	MVZ 263830	0.0840333	0.0840078	0.0692797	0.0671787	0.0671787	0.0671787	0.0691985	0.0600942	0.0671016	0.066862	0.0694683	0.0694683	0.0694683	0.0694683	0.0754706	0.0754706	0.0688267	0.0709817	0.0709817	0.0754026	0.0754026	0.0756252	0.0638824	0.0707127	0.0771887	0.0747728	0.0681728	0.0771887	0.0751154	0.072627	0.0703983	0.070445	0.0703983	0.0703983	0.0726629	0.0555927	0.062357	0.0645841	0.0668405	0.0646943	0.00592532	0.00985767	0.0059221	0.0118255	0.0059221	0.00393138	0.00393138
Bolitoglossa nympha	52	MVZ 267170	0.0840145	0.0839889	0.0669183	0.0648175	0.0648175	0.0648175	0.0668181	0.0623835	0.0647213	0.064545	0.0671062	0.0671062	0.0671062	0.0671062	0.0731534	0.0731534	0.0665319	0.0686869	0.0686869	0.0730699	0.0730699	0.0732851	0.0594775	0.0661875	0.0726301	0.0702694	0.0682326	0.0726301	0.0705949	0.0681734	0.0659332	0.0659829	0.0659332	0.0659332	0.0681559	0.0556367	0.0647322	0.0669603	0.0692399	0.0670937	0.00196837	0.00588342	0.00195745	0.0118255	0.00195745	0	0
Bolitoglossa nympha	53	USNM 573709	0.0816835	0.0816535	0.0669192	0.0648183	0.0648183	0.0648183	0.0668215	0.0623724	0.0647246	0.0645449	0.0671039	0.0671039	0.0671039	0.0671039	0.073126	0.073126	0.0665063	0.0686613	0.0686613	0.073054	0.073054	0.0732556	0.0616695	0.0684391	0.0748982	0.0725103	0.0659475	0.0748982	0.0728443	0.0703896	0.0681551	0.0682033	0.0681551	0.0681551	0.0703985	0.0534024	0.0623962	0.0646245	0.0668816	0.0647353	0.00393849	0.00786206	0.00393138	0.00983104	0.00393138	0.00195745	0.00195745
Bolitoglossa nympha	54	MVZ 263557	0.0838465	0.0837992	0.0690655	0.0669583	0.0669583	0.0669583	0.0689553	0.0644943	0.0668522	0.0666869	0.0692504	0.0692504	0.0692504	0.0692504	0.0753014	0.0753014	0.0686613	0.0708229	0.0708229	0.0752215	0.0752215	0.075429	0.0637996	0.0684011	0.0748726	0.0724447	0.0659212	0.0748726	0.0727576	0.0703121	0.0681051	0.0681402	0.0681051	0.0681051	0.0703531	0.0534662	0.0624004	0.0646154	0.0668772	0.0647454	0.00590262	0.00985517	0.0058993	0.01181	0.0058993	0.00392083	0.00392083
Bolitoglossa nympha	55	MVZ 115302	0.0816835	0.0816535	0.0669192	0.0648183	0.0648183	0.0648183	0.0668215	0.0623724	0.0647246	0.0645449	0.0671039	0.0671039	0.0671039	0.0671039	0.073126	0.073126	0.0665063	0.0686613	0.0686613	0.073054	0.073054	0.0732556	0.0616695	0.0684391	0.0748982	0.0725103	0.0659475	0.0748982	0.0728443	0.0703896	0.0681551	0.0682033	0.0681551	0.0681551	0.0703985	0.0534024	0.0623962	0.0646245	0.0668816	0.0647353	0.00393849	0.00786206	0.00393138	0.00983104	0.00393138	0.00195745	0.00195745
Bolitoglossa nympha	56	MVZ 263558	0.0816835	0.0816535	0.0669192	0.0648183	0.0648183	0.0648183	0.0668215	0.0623724	0.0647246	0.0645449	0.0671039	0.0671039	0.0671039	0.0671039	0.073126	0.073126	0.0665063	0.0686613	0.0686613	0.073054	0.073054	0.0732556	0.0616695	0.0684391	0.0748982	0.0725103	0.0659475	0.0748982	0.0728443	0.0703896	0.0681551	0.0682033	0.0681551	0.0681551	0.0703985	0.0534024	0.0623962	0.0646245	0.0668816	0.0647353	0.00393849	0.00786206	0.00393138	0.00983104	0.00393138	0.00195745	0.00195745
Bolitoglossa nympha	57	MVZ 163647	0.0793864	0.0793299	0.0603925	0.0583228	0.0583228	0.0583228	0.0645499	0.0601458	0.0624484	0.0579985	0.0605354	0.0605354	0.0605354	0.0605354	0.0665627	0.0665627	0.0642925	0.0664526	0.0664526	0.070829	0.070829	0.0664434	0.0593758	0.0661121	0.0725141	0.0702173	0.0636442	0.0725141	0.0704995	0.0680449	0.0658332	0.0658817	0.0658332	0.0658332	0.068042	0.0555424	0.062296	0.0645108	0.0667715	0.0646204	0.0138891	0.0158558	0.0139015	0.00786805	0.0139015	0.0118607	0.0118607
Bolitoglossa hartwegi		MVZ 263458	0.0811524	0.0769408	0.0799172	0.0868917	0.0868917	0.0868917	0.0751396	0.0824862	0.0729712	0.0890649	0.0918198	0.0918198	0.0918198	0.0918198	0.0886286	0.0886286	0.0818526	0.0840601	0.0840601	0.0886316	0.0886316	0.0888381	0.0727502	0.0836353	0.0789452	0.0743968	0.0790977	0.0789452	0.0792408	0.0767232	0.0703077	0.0704105	0.0703077	0.0703077	0.0725711	0.0685143	0.0778035	0.0799841	0.0823371	0.0801956	0.0890504	0.0909195	0.0889601	0.0917679	0.0889601	0.0913821	0.0913821
Bolitoglossa mexicana		MVZ 263477	0.0814166	0.0814509	0.0859417	0.08318	0.08318	0.08318	0.0919571	0.0874324	0.0897822	0.0878252	0.0856829	0.0856829	0.0856829	0.0856829	0.0921599	0.0921599	0.0941512	0.0918988	0.0918988	0.0965641	0.0965641	0.0919205	0.0886156	0.100005	0.107122	0.106978	0.10242	0.107122	0.104899	0.104657	0.102502	0.10258	0.102502	0.102502	0.104972	0.0916537	0.0925194	0.094722	0.0971975	0.0994249	0.0997259	0.0965977	0.0946081	0.0925213	0.0946081	0.0970879	0.0970879
[truncated: 13 more columns]
