# Supplementary material for: Deep divergences and extensive phylogeographic structure in a clade of lowland tropical salamanders
Source: BMC Evol Biol. 2012 Dec 29;12:255. doi: 10.1186/1471-2148-12-255 (PMC3556321; doi:10.1186/1471-2148-12-255)
Supplement: Additional file 2 — Table S3. General time reversible (GTR) distances between cytb haplotypes used in phylogenetic analyses. [file 1471-2148-12-255-S2.xls]

## Sheet: Nanotriton_disttable_cytb.txt
Species	Locality	Voucher Number	1	1	3	6	7	8	9	13	15	16	17	18	19	20	21	22	23	27	36	37	40	41	42	43	44	45	46	47	48	49	51	52	53	54	55	56	57	SMR0302
Bolitoglossa chinanteca	1	IBH 22535
Bolitoglossa rufescens	1	IBH 22536	0.222202
Bolitoglossa rufescens	3	MVZ 231317	0.228735	0.0134573
Bolitoglossa rufescens	6	MVZ 172690	0.203325	0.0905904	0.094693
Bolitoglossa rufescens	7	MVZ 163834	0.202058	0.0947714	0.095146	0.0844474
Bolitoglossa rufescens	8	MVZ 163803	0.190469	0.0869568	0.0909315	0.019164	0.0872557
Bolitoglossa rufescens	9	IBH 26424	0.228335	0.0436148	0.0471792	0.0937222	0.111172	0.0900901
Bolitoglossa rufescens	13	MVZ 194254	0.208479	0.0350654	0.0335765	0.0918942	0.10211	0.0881436	0.00965561
Bolitoglossa rufescens	15	IBH 22524	0.225075	0.0750936	0.0810635	0.0797624	0.103289	0.085551	0.0813126	0.0717714
Bolitoglossa rufescens	16	MVZ 263969	0.217985	0.0689228	0.0747894	0.0762051	0.0900986	0.0819348	0.0750355	0.0661728	0.0118167
Bolitoglossa rufescens	17	USAC 2484	0.220721	0.0721325	0.0778728	0.0839685	0.0983464	0.0897723	0.081584	0.074243	0.0172283	0.00523345
Bolitoglossa rufescens	18	MVZ 251482	0.221639	0.0692127	0.0744689	0.0816911	0.096302	0.0874087	0.0739035	0.0648989	0.0137491	0.001339	0.00690067
Bolitoglossa rufescens	19	MVZ 264296	0.219192	0.0702172	0.0689759	0.0955518	0.0990588	0.101448	0.0795941	0.0696864	0.0239077	0.0171243	0.0172046	0.0151284
Bolitoglossa rufescens	20	MVZ 264298	0.221963	0.0704265	0.0719552	0.0933415	0.0895081	0.0992024	0.0766867	0.0662208	0.0202525	0.0134106	0.016122	0.0153449	0.00532663
Bolitoglossa rufescens	21	MVZ 263531	0.218557	0.0636133	0.0687493	0.0839872	0.0968413	0.0899485	0.0725218	0.063077	0.0146102	0.00792263	0.0106091	0.00966556	0.0105894	0.013399
Bolitoglossa occidentalis	22	MVZ 194258	0.179191	0.217428	0.216509	0.219903	0.205145	0.223734	0.214306	0.218386	0.22166	0.200486	0.198321	0.206007	0.21581	0.212147	0.206693
Bolitoglossa occidentalis	23	MVZ 194238	0.192867	0.203045	0.209296	0.220315	0.193485	0.207588	0.225004	0.221847	0.212406	0.191862	0.184732	0.20177	0.202173	0.198309	0.193037	0.0725051
Bolitoglossa occidentalis	27	MVZ 194251	0.185927	0.181599	0.186733	0.19997	0.169582	0.195544	0.192083	0.189474	0.199035	0.181749	0.192439	0.190429	0.191623	0.187263	0.191326	0.0594414	0.0626997
Bolitoglossa occidentalis	36	IBH 26423	0.142904	0.171387	0.188497	0.178041	0.17326	0.169978	0.173461	0.170819	0.180897	0.160841	0.162265	0.169262	0.179646	0.185097	0.17063	0.0997279	0.0938968	0.0908205
Bolitoglossa occidentalis	37	MVZ 191692	0.14587	0.174206	0.191459	0.181417	0.176428	0.173354	0.176418	0.173754	0.183837	0.163715	0.165166	0.1722	0.182547	0.188022	0.173507	0.0965195	0.0969837	0.0940811	0.00269371
Bolitoglossa nympha	40	MVZ 137154	0.243293	0.22589	0.225969	0.229296	0.203011	0.242025	0.248306	0.245657	0.231738	0.21487	0.219078	0.21366	0.217	0.230155	0.214945	0.228485	0.236252	0.224	0.228947	0.22547
Bolitoglossa nympha	41	ENS7805	0.242965	0.230159	0.233764	0.236249	0.21607	0.250096	0.239614	0.241309	0.244467	0.22648	0.237236	0.229779	0.241171	0.251196	0.23212	0.224568	0.240402	0.230389	0.234305	0.230577	0.0240417
Bolitoglossa nympha	42	MVZ 263520	0.259786	0.221304	0.216456	0.235688	0.210171	0.249485	0.220592	0.212601	0.217854	0.206394	0.211491	0.206669	0.203388	0.20705	0.206118	0.22761	0.24031	0.228696	0.233494	0.230333	0.0211864	0.00284534
Bolitoglossa nympha	43	MVZ 194333	0.252862	0.195988	0.196486	0.238212	0.211939	0.252019	0.220322	0.215864	0.210988	0.202626	0.204203	0.201181	0.205271	0.207395	0.198797	0.236877	0.232424	0.229185	0.228826	0.225149	0.036803	0.0203716	0.0400352
Bolitoglossa nympha	44	USAC 1624	0.264331	0.217898	0.212982	0.227735	0.202677	0.241459	0.21713	0.208719	0.214493	0.203074	0.208143	0.203253	0.200106	0.203737	0.202804	0.219679	0.232476	0.220965	0.226112	0.222946	0.0207859	0.00857541	0.00521286	0.036465
Bolitoglossa nympha	45	USAC 1646	0.263515	0.217277	0.212417	0.234612	0.200218	0.248456	0.220662	0.209694	0.217937	0.206471	0.211576	0.206662	0.203476	0.207134	0.206187	0.226245	0.238867	0.227427	0.232033	0.228812	0.0152594	0.0144417	0.0104952	0.0348587	0.00784114
Bolitoglossa nympha	46	MVZ 263876	0.262519	0.215377	0.212636	0.229281	0.202699	0.24373	0.222978	0.212224	0.217849	0.206238	0.214093	0.208331	0.206623	0.208401	0.208405	0.222712	0.233945	0.222146	0.223757	0.22043	0.00657902	0.0173435	0.0107086	0.0251108	0.00799513	0.0053474
Bolitoglossa nympha	47	MVZ 257815	0.262992	0.21437	0.212202	0.223693	0.205237	0.237574	0.221819	0.211355	0.21503	0.203599	0.211306	0.206429	0.202292	0.206896	0.205938	0.224319	0.231723	0.220476	0.225307	0.222001	0.0116729	0.0231823	0.0131822	0.0331152	0.0105082	0.0078734	0.00267658
Bolitoglossa nympha	48	MVZ 257812	0.259895	0.213871	0.208977	0.22308	0.198142	0.236712	0.221303	0.211207	0.214574	0.203148	0.208227	0.203303	0.20019	0.203837	0.202889	0.215034	0.227725	0.216357	0.221401	0.218235	0.0116846	0.0177876	0.0104953	0.0381673	0.00523147	0.00784129	0.00267287	0.0052388
Bolitoglossa nympha	49	MVZ 263538	0.263515	0.217277	0.212417	0.230089	0.204536	0.243978	0.224763	0.214893	0.217937	0.206471	0.211576	0.206662	0.203476	0.207134	0.206187	0.221747	0.234312	0.223107	0.227641	0.224419	0.00629863	0.0173782	0.0104952	0.0348587	0.00784114	0.00523162	0	0.00260291	0.00260967
Bolitoglossa nympha	51	MVZ 263830	0.258167	0.220377	0.215695	0.228992	0.203182	0.242899	0.2203	0.215674	0.216849	0.203773	0.208756	0.205393	0.202438	0.205933	0.205032	0.220378	0.232795	0.221772	0.226018	0.222736	0.0113868	0.0164804	0.0198845	0.0344189	0.0172258	0.0171521	0.0147317	0.0172178	0.017226	0.0144932
Bolitoglossa nympha	52	MVZ 267170	0.25795	0.211218	0.208758	0.225001	0.198915	0.239317	0.21874	0.210119	0.213678	0.202154	0.209929	0.204152	0.202547	0.204314	0.204327	0.222343	0.229955	0.218144	0.220059	0.216779	0.009362	0.0202811	0.0133951	0.0267442	0.0080132	0.00801326	0.0026565	0.00532485	0.00266417	0.00263917	0.0174411
Bolitoglossa nympha	53	USNM 573709	0.264418	0.223253	0.219948	0.230944	0.19941	0.245264	0.219048	0.211766	0.215596	0.202384	0.210097	0.206075	0.208448	0.206177	0.21021	0.231958	0.239422	0.227698	0.232277	0.228961	0.0183567	0.0169081	0.020131	0.0280175	0.017409	0.0173959	0.0174831	0.020126	0.0201475	0.0173959	0.00530889	0.020213
Bolitoglossa nympha	54	MVZ 263557	0.262289	0.218805	0.214074	0.229858	0.204238	0.24364	0.214729	0.209234	0.215319	0.20226	0.207253	0.203965	0.200935	0.204463	0.203555	0.228552	0.241076	0.229922	0.227179	0.223959	0.0172852	0.0166283	0.0185533	0.0360328	0.0159078	0.0158201	0.0161084	0.018555	0.0185536	0.0158201	0.00390792	0.0188187	0.00398489
Bolitoglossa nympha	55	MVZ 115302	0.25372	0.239707	0.243503	0.262982	0.235046	0.276499	0.256575	0.251263	0.256739	0.239728	0.244074	0.23996	0.242095	0.256506	0.240573	0.24348	0.255944	0.243837	0.250168	0.246448	0.0358214	0.0318682	0.0325957	0.0386228	0.0323299	0.0265745	0.0275187	0.0322952	0.0349886	0.029182	0.023151	0.0303947	0.0243384	0.0233898
Bolitoglossa nympha	56	MVZ 263558	0.262716	0.222563	0.217842	0.237938	0.211856	0.251879	0.218455	0.213682	0.219052	0.205902	0.210948	0.207751	0.204572	0.208152	0.207237	0.220592	0.232774	0.221732	0.234825	0.231576	0.0176468	0.0135248	0.0185135	0.036214	0.015855	0.0158017	0.0160751	0.0185319	0.0185139	0.0158017	0.00390324	0.0187883	0.00399436	0.00259848	0.0179368
Bolitoglossa nympha	57	MVZ163647	0.241099	0.207176	0.209573	0.217819	0.200783	0.230139	0.21938	0.217653	0.210989	0.195153	0.201887	0.197162	0.203715	0.212511	0.197996	0.215874	0.221222	0.217645	0.214023	0.217439	0.0247373	0.0235329	0.0218864	0.0302799	0.0215736	0.0159356	0.0166523	0.0216264	0.0242273	0.0185748	0.0179206	0.0194857	0.0162889	0.018164	0.0386637	0.0184148
Bolitoglossa hartwegi		MVZ 263458	0.279417	0.296292	0.295384	0.242135	0.268592	0.236439	0.297619	0.267792	0.30028	0.294591	0.30362	0.300912	0.301398	0.304995	0.288448	0.25241	0.251352	0.254571	0.210161	0.213485	0.302367	0.284326	0.300104	0.294245	0.300104	0.309109	0.306843	0.310762	0.305368	0.309109	0.299058	0.301897	0.299722	0.294727	0.310482	0.299026	0.270134
Bolitoglossa mexicana		MVZ 263477	0.257642	0.248731	0.24653	0.213872	0.213034	0.202273	0.269696	0.245407	0.259841	0.252303	0.253592	0.258524	0.248343	0.253224	0.245065	0.272967	0.249948	0.256211	0.212844	0.216287	0.26753	0.276791	0.301987	0.281592	0.297033	0.29606	0.297452	0.29956	0.292306	0.29606	0.29915	0.292614	0.301285	0.299585	0.289296	0.303893	0.258054	0.202655
