# Supplementary material for: Deep divergences and extensive phylogeographic structure in a clade of lowland tropical salamanders
Source: BMC Evol Biol. 2012 Dec 29;12:255. doi: 10.1186/1471-2148-12-255 (PMC3556321; doi:10.1186/1471-2148-12-255)
Supplement: Additional file 3 — Table S4. General time reversible (GTR) distances between POMC haplotypes used in phylogenetic analyses. [file 1471-2148-12-255-S3.xls]

## Sheet: Nanotriton_disttable_POMC.txt
Species	Locality	Voucher number	1	3	5	7	9	14	15	16	17	18	19	21	22	24	25	30	31	32	33	34	38	42	44	45	46	47	48	49	51	52	53	54	56	SMR0302	SMR0314
Bolitoglossa chinanteca	1	IBH 22535
Bolitoglossa rufescens	3	MVZ231317	0.036829
Bolitoglossa rufescens	5	IBH 22527	0.0454288	0
Bolitoglossa rufescens	7	IBH 22529	0.030374	0.0259485	0.0365591
Bolitoglossa rufescens	9	IBH 26424	0.0431689	0.00422689	0.0126181	0.0321702
Bolitoglossa rufescens	14	MVZ 263967	0.0343771	0.0105848	0.0211784	0.0234842	0.0168724
Bolitoglossa rufescens	15	IBH 22524	0.0343771	0.0105848	0.0211784	0.0234842	0.0168724	0
Bolitoglossa rufescens	16	MVZ 263969	0.0343771	0.0105848	0.0211784	0.0234842	0.0168724	0	0
Bolitoglossa rufescens	17	IBH 22521	0.0343771	0.0105848	0.0211784	0.0234842	0.0168724	0	0	0
Bolitoglossa rufescens	18	MVZ 251482	0.0343771	0.0105848	0.0211784	0.0234842	0.0168724	0	0	0	0
Bolitoglossa rufescens	19	MVZ 264296	0.0343981	0.0106032	0.0211968	0.0235233	0.0168906	0	0	0	0	0
Bolitoglossa rufescens	21	MVZ 263531	0.0346232	0.0106741	0.0213475	0.023616	0.016996	0	0	0	0	0	0
Bolitoglossa occidentalis	22	MVZ 263814	0.0302586	0.0455825	0.0542028	0.0343799	0.0518997	0.0430009	0.0430009	0.0430009	0.0430009	0.0430009	0.0430592	0.0432997
Bolitoglossa occidentalis	24	MVZ 263811	0.0302496	0.0432835	0.0496904	0.0343684	0.0518933	0.0430223	0.0430223	0.0430223	0.0430223	0.0430223	0.0430804	0.0433497	0.00417932
Bolitoglossa occidentalis	25	IBH 22546	0.0170059	0.0344799	0.0430278	0.02351	0.0408338	0.0320155	0.0320155	0.0320155	0.0320155	0.0320155	0.0320536	0.0322385	0.0170245	0.0170204
Bolitoglossa occidentalis	30	MVZ 264204	0.0302534	0.0433658	0.049797	0.0343705	0.0519612	0.043043	0.043043	0.043043	0.043043	0.043043	0.0431007	0.0433542	0.00839113	0.00840571	0.0169986
Bolitoglossa occidentalis	31	MVZ 264197	0.0303037	0.0434009	0.0498323	0.0344204	0.0520322	0.0430956	0.0430956	0.0430956	0.0430956	0.0430956	0.0431533	0.043408	0.00840726	0.00840571	0.017032	0
Bolitoglossa occidentalis	32	IBH 22517	0.0302534	0.0433658	0.049797	0.0343705	0.0519612	0.043043	0.043043	0.043043	0.043043	0.043043	0.0431007	0.0433542	0.00839113	0.00840571	0.0169986	0	0
Bolitoglossa occidentalis	33	MVZ 264202	0.0192863	0.0344309	0.042995	0.0234141	0.0407259	0.0319629	0.0319629	0.0319629	0.0319629	0.0319629	0.0297999	0.032193	0.0148259	0.014808	0.00631792	0.0148209	0.0148532	0.0148209
Bolitoglossa occidentalis	34	MVZ 264208	0.017262	0.0323275	0.0388418	0.0213602	0.0387643	0.0299504	0.0299504	0.0299504	0.0299504	0.0299504	0.029988	0.0301845	0.00421231	0.00421245	0.00213823	0	0	0	0.00212074
Bolitoglossa occidentalis	38	USAC 1867	0.0213721	0.038885	0.0474697	0.0278816	0.0451636	0.0363515	0.0363515	0.0363515	0.0363515	0.0363515	0.0363902	0.0366015	0.0233988	0.0233852	0.00418162	0.0233974	0.0234459	0.0233974	0.0126521	0.00849846
Bolitoglossa nympha	42	MVZ 263520	0.025892	0.0258162	0.0343516	0.0192161	0.034429	0.0256848	0.0256848	0.0256848	0.0256848	0.0256848	0.0257213	0.0258647	0.0256696	0.0256275	0.0192115	0.0256665	0.0256834	0.0256665	0.0170133	0.0149236	0.0256422
Bolitoglossa nympha	44	USAC 1646	0.0258941	0.0258168	0.0343518	0.0192166	0.0344291	0.0256848	0.0256848	0.0256848	0.0256848	0.0256848	0.0257216	0.025865	0.0235165	0.0234823	0.0192124	0.023518	0.0235348	0.023518	0.0170137	0.0149166	0.0256428	0
Bolitoglossa nympha	45	USAC 1624	0.0279942	0.032399	0.0409789	0.0235414	0.0410155	0.032216	0.032216	0.032216	0.032216	0.032216	0.0322527	0.0324805	0.0320898	0.0320567	0.0255927	0.0320972	0.0321143	0.0320972	0.0233795	0.0213074	0.0320757	0	0
Bolitoglossa nympha	46	MVZ 263876	0.0322625	0.034531	0.0431049	0.0277783	0.0431313	0.0343239	0.0343239	0.0343239	0.0343239	0.0343239	0.0343602	0.0346041	0.0341921	0.0341569	0.0277279	0.0341972	0.0342309	0.0341972	0.0254945	0.0234556	0.034197	0	0	0
Bolitoglossa nympha	47	MVZ 257815	0.0324621	0.0348366	0.0434627	0.0279529	0.0434918	0.0346147	0.0346147	0.0346147	0.0346147	0.0346147	0.0346515	0.0346207	0.0344064	0.0343986	0.0278981	0.0344227	0.0344571	0.0344227	0.0256603	0.0236078	0.0344287	0	0	0	0
Bolitoglossa nympha	48	MVZ 257812	0.0301352	0.0323626	0.0409428	0.0256258	0.040944	0.0321631	0.0321631	0.0321631	0.0321631	0.0321631	0.0321997	0.0324264	0.0320732	0.0320398	0.0255757	0.0320803	0.0320972	0.0320803	0.0233629	0.0212905	0.0320425	0	0	0	0	0
Bolitoglossa nympha	49	MVZ 263538	0.0301352	0.0323626	0.0409428	0.0256258	0.040944	0.0321631	0.0321631	0.0321631	0.0321631	0.0321631	0.0321997	0.0324264	0.0320732	0.0320398	0.0255757	0.0320803	0.0320972	0.0320803	0.0233629	0.0212905	0.0320425	0	0	0	0	0	0
Bolitoglossa nympha	51	MVZ 263830	0.0281642	0.0280379	0.0365891	0.0214238	0.0366442	0.0278658	0.0278658	0.0278658	0.0278658	0.0278658	0.0279032	0.0280082	0.025726	0.0256843	0.021413	0.0257225	0.0257394	0.0257225	0.0192089	0.017112	0.0278902	0	0	0.00210853	0.00419466	0.00421702	0.00210853	0
Bolitoglossa nympha	52	MVZ 267170	0.0301352	0.0323626	0.0409428	0.0256258	0.040944	0.0321631	0.0321631	0.0321631	0.0321631	0.0321631	0.0321997	0.0324264	0.0320732	0.0320398	0.0255757	0.0320803	0.0320972	0.0320803	0.0233629	0.0212905	0.0320425	0	0	0	0	0	0	0	0.00210853
Bolitoglossa nympha	53	USNM 573709	0.0325736	0.034786	0.0434086	0.0279779	0.0434158	0.0345478	0.0345478	0.0345478	0.0345478	0.0345478	0.0345856	0.034563	0.0345123	0.0344854	0.0279298	0.0345115	0.0345289	0.0345115	0.0257079	0.0236286	0.0344892	0	0	0.00210853	0.00421089	0.00421213	0.00210853	0	0	0.00210853
Bolitoglossa nympha	54	MVZ 263557	0.0301215	0.0322922	0.0408589	0.0256121	0.0408724	0.0320936	0.0320936	0.0320936	0.0320936	0.0320936	0.0321303	0.0323552	0.0320732	0.0320261	0.0255756	0.0320665	0.0320833	0.0320665	0.0233629	0.0212902	0.0320425	0	0	0	0.00208629	0.00211262	0	0	0	0	0
Bolitoglossa nympha	56	MVZ 263558	0.0323823	0.034491	0.0430613	0.0278123	0.0430671	0.0342681	0.0342681	0.0342681	0.0342681	0.0342681	0.0343052	0.0345302	0.0343068	0.0342525	0.0277697	0.034295	0.0343119	0.034295	0.0255517	0.0234867	0.0342672	0.00209071	0.00209071	0.00209071	0.004177	0.00420333	0	0.00209071	0.00422307	0	0.00422307	0.00209071
Bolitoglossa hartwegi		MVZ 263458	0.030236	0.043249	0.0518593	0.0321837	0.0495834	0.0407076	0.0407076	0.0407076	0.0407076	0.0407076	0.0407469	0.040991	0.032229	0.0322001	0.0214003	0.0276841	0.0277328	0.0276841	0.0212852	0.0170947	0.0257409	0.0299528	0.0299533	0.0363722	0.0385006	0.038765	0.0363388	0.0363388	0.0322171	0.0363388	0.0388316	0.0363388	0.0385767
Bolitoglossa mexicana		MVZ 263477	0.0375247	0.041548	0.0500859	0.0302824	0.0478901	0.041202	0.041202	0.041202	0.041202	0.041202	0.0412645	0.0393501	0.0392744	0.0392418	0.0305397	0.0415825	0.0416655	0.0415825	0.0303699	0.0284718	0.0348556	0.0303487	0.0303713	0.0346162	0.0389561	0.0371039	0.0367826	0.0367826	0.0305437	0.0367826	0.0372055	0.0367826	0.0390366	0.036832
