# Supplementary material for: Deep divergences and extensive phylogeographic structure in a clade of lowland tropical salamanders
Source: BMC Evol Biol. 2012 Dec 29;12:255. doi: 10.1186/1471-2148-12-255 (PMC3556321; doi:10.1186/1471-2148-12-255)
Supplement: Additional file 4 — Table S1. Museum catalog numbers, locality information, geographic coordinates, and GenBank accession numbers for all tissues used in phylogenetic analyses. [file 1471-2148-12-255-S4.xls]

## Sheet: Sheet1
Locality Number	Species	Museum number	Country	State/Province	Locality	Latitude	Longitude	16S Genbank	cytb Genbank	POMC Genbank
1	B. chinanteca	IBH 22535	Mexico	Oaxaca	9.2km S (by rd) of Valle Nacional on MX175	17.724	-96.3208	KC287980	KC288079	KC288041
1	B. chinanteca	IBH 24708	Mexico	Oaxaca	9.2km S (by rd) of Valle Nacional on MX175	17.724	-96.3208	KC287994	KC288086	KC288054
1	B. rufescens	IBH 22536	Mexico	Oaxaca	9.2km S (by rd) of Valle Nacional on MX175	17.724	-96.3208	KC287981	KC288080	KC288042
1	B. rufescens	IBH 26421	Mexico	Oaxaca	17 Km N Vista Hermosa	17.7238	-96.321	KC287967	—	—
2	B. chinanteca	JAC21178	Mexico	Oacaxa	Carretera Coconales-Zacatepec, Sierra Mixe	17.1814	-95.969	DQ283335	—	—
3	B. rufescens	MVZ 143693	Mexico	Veracruz	Cerro Chicahuaxtla, Cuautlapan	18.87	-97.0225	KC287957	—	—
3	B. rufescens	MVZ 115305	Mexico	Veracruz	Cerro Chicahuaxtla, Cuautlapan	18.8425	-97.0131	KC287958	—	—
3	B. rufescens	MVZ 231317	Mexico	Veracruz	W of Cuatlalpan on Cerro Chicahuaxtla, Casa de Victor Ceron	18.8425	-97.0131	KC287921	KC288065	KC288019
4	B. rufescens	MVZ 172682	Mexico	Veracruz	1.1 km W Fortín de las Flores	18.8969	-97.0089	KC287959	KC288064	—
4	B. rufescens	MVZ 172683	Mexico	Veracruz	Avenida 1 Poniente, 1.1 km W Fortin de las Flores town square	18.8969	-97.0089	KC287920	—	—
4	B. rufescens	IBH 26422	Mexico	Veracruz	4.3 km SW Fortin de las Flores on microondas road "San Juan"	18.882	-97.0051	KC287968	—
5	B. rufescens	IBH 22527	Mexico	Veracruz	Coetzala, 8.9km S (by rd) of center of Amatlan	18.7876	-96.9173	KC287969	—	KC288035
5	B. rufescens	IBH 22528	Mexico	Veracruz	Coetzala, 8.9km S (by rd) of center of Amatlan	18.7876	-96.9173	KC287970	—	—
6	B. rufescens	MVZ 172690	Mexico	Veracruz	Playa Escondida, 30 km NNE Catemaco	18.5917	-95.0517	KC287964	KC288096	—
6	B. rufescens	MVZ 172685	Mexico	Veracruz	Playa Escondida, 30 km NNE Catemaco	18.5917	-95.0517	KC287965	—	—
7	B. rufescens	MVZ 163834	Mexico	Veracruz	9.3 km N Catemaco	18.5039	-95.1136	KC287963	KC288095	—
7	B. rufescens	IBH 22529	Mexico	Veracruz	9.2km NE (by rd) of Catemaco on road to Sontecomapan	18.4841	-95.0689	KC287971	—	KC288036
7	B. rufescens	IBH 22530	Mexico	Veracruz	9.2km NE (by rd) of Catemaco on road to Sontecomapan	18.4841	-95.0689	KC287972	—	KC288037
8	B. rufescens	MVZ 163803	Mexico	Veracruz	Lago Catemaco, 2.5 km SE Coyame	18.42	-95.0047	KC287966	KC288097	—
8	B. rufescens	MVZ 163805	Mexico	Veracruz	Lake Catemaco, 2.5 km SE Coyame	18.42	-95.0047	KC287919	KC288063	—
9	B. rufescens	IBH 26424	Mexico	Oaxaca	1.5 km SE (by air) of La Fortaleza, Mpio. Santa Maria Chimalapa	17.1486	-94.2212	KC287993	KC288085	KC288053
10	B. rufescens	RLR339	Mexico	Chiapas	10 km NW Ocuilapa,Ocozocuautla	16.9772	-93.4913	KC287961	—	—
11	B. rufescens	RLR505	Mexico	Chiapas	15 km N Ocozocuautla	16.9527	-93.4795	KC287962	—	—
12	B. rufescens	MVZ 194249	Mexico	Chiapas	26.5 km N Ocozocoautla	16.95	-93.4619	KC287960	—	—
13	B. rufescens	MVZ 194254	Mexico	Chiapas	12.4 km W Berriozabal, Rd. to Cairo	16.8783	-93.3286	AY526115	AY526158	—
14	B. rufescens	MVZ 263967	Guatemala	Huehuetenango	Siglo Veinte Ermin, 17.1km NE (by rd) of center of Barillas on road to Ixcan, then 21.3km N (by rd) of highway on road to Flor de Café, Chiapas	15.9799	-91.2566	KC287988	—	KC288049
15	B. rufescens	USAC 2497	Guatemala	Huehuetenango	Las Victorias Chancolin, 17.1km NE (by rd) of center of Barrillas on road to Ixcan, then 17.3km N (by rd) of highway on road to Flor de Café, Chiapas	15.955	-91.2445	KC288001	—	KC288015
15	B. rufescens	IBH 22524	Guatemala	Huehuetenango	Las Victorias Chancolin, 17.1km NE (by rd) of center of Barrillas on road to Ixcan, then 17.3km N (by rd) of highway on road to Flor de Café, Chiapas	15.955	-91.2445	KC287989	KC288081	KC288050
16	B. rufescens	MVZ 251476	Guatemala	Huehuetenango	Palmiras de Chiblac, 17.1km NE (by rd) of center of Barrillas, then 7.4km NW (by rd) on road to Santa Maria Yulhuitz	15.8854	-91.2603	KC287922	KC288066	—
16	B. rufescens	MVZ 263969	Guatemala	Huehuetenango	Palmiras de Chiblac, 17.1km NE (by rd) of center of Barrillas, then 7.4km NW (by rd) on road to Santa Maria Yulhuitz	15.8839	-91.2603	KC287990	KC288082	KC288051
16	B. rufescens	IBH 22523	Guatemala	Huehuetenango	Palmiras de Chiblac, 17.1km NE (by rd) of center of Barrillas, then 7.4km NW (by rd) on road to Santa Maria Yulhuitz	15.8839	-91.2603	KC287991	KC288083	KC288052
17	B. rufescens	USAC 2483	Guatemala	Huehuetenango	El Valle, 4.5 km N (by rd) of RN9 at Aldea La Concepcion	15.8681	-91.2774	KC287998	KC288098	KC288009
17	B. rufescens	USAC 2484	Guatemala	Huehuetenango	El Valle, 4.5 km N (by rd) of RN9 at Aldea La Concepcion	15.8681	-91.2774	KC287999	—	KC288010
17	B. rufescens	USAC 2485	Guatemala	Huehuetenango	El Valle, 4.5 km N (by rd) of RN9 at Aldea La Concepcion	15.8681	-91.2774	KC288000	—	KC288014
17	B. rufescens	IBH 22521	Guatemala	Huehuetenango	El Valle, 4.5 km N (by rd) of RN9 at Aldea La Concepcion	15.8681	-91.2774	KC287984	—	KC288045
17	B. rufescens	IBH 22522	Guatemala	Huehuetenango	El Valle, 4.5 km N (by rd) of RN9 at Aldea La Concepcion	15.8681	-91.2774	KC287985	—	KC288046
17	B. rufescens	MVZ 263965	Guatemala	Huehuetenango	El Valle, 4.5 km N (by rd) of RN9 at Aldea La Concepcion	15.8681	-91.2774	KC287986	—	KC288047
17	B. rufescens	MVZ 263966	Guatemala	Huehuetenango	El Valle, 4.5 km N (by rd) of RN9 at Aldea La Concepcion	15.8681	-91.2774	KC287987	—	KC288048
18	B. rufescens	USAC 2487	Guatemala	Huehuetenango	San Ramon, 12.9 km NE (by air) of center of Barrillas	15.8664	-91.2147	KC287995	—	KC288011
18	B. rufescens	USAC 2488	Guatemala	Huehuetenango	San Ramon, 12.9 km NE (by air) of center of Barrillas	15.8664	-91.2147	KC287996	—	KC288012
18	B. rufescens	USAC 2489	Guatemala	Huehuetenango	San Ramon, 12.9 km NE (by air) of center of Barrillas	15.8664	-91.2147	KC287997	—	KC288013
18	B. rufescens	IBH 22520	Guatemala	Huehuetenango	San Ramon, 12.9 km NE (by air) of center of Barrillas	15.8664	-91.2147	KC287982	—	KC288043
18	B. rufescens	MVZ 263962	Guatemala	Huehuetenango	San Ramon, 12.9 km NE (by air) of center of Barrillas	15.8664	-91.2147	KC287983	—	KC288044
18	B. rufescens	MVZ 251482	Guatemala	Huehuetenango	San Ramon, 17.1 km north of Barillas, 2.6 km north of turnoff to Chiblac	15.8535	-91.2126	KC287923	KC288067	KC288020
19	B. rufescens	MVZ 264296	Guatemala	Alta Verapaz	6.3km S (by rd) of San Luis on road to Saholom, western border of Parque Nacional Laguna Lachua	15.9036	-90.7223	KC287937	KC288077	KC288034
20	B. rufescens	MVZ 264298	Guatemala	Alta Verapaz	Parque Nacional Laguna Lachua, on trail from Laguna Lachua to park entrance	15.927	-90.6642	KC287938	KC288078	—
21	B. rufescens	MVZ 263531	Guatemala	Alta Verapaz	Finca Cuxmax, 5.1km S and 2.8km E (by road) from San Pedro Carchá	15.4865	-90.2547	KC287927	KC288071	KC288024
22	B. occidentalis	MVZ 194258	Mexico	Chiapas	23 km N Rizo de Oro, Cerro Baúl	16.5806	-94.1906	KC287947	KC288090	—
22	B. occidentalis	MVZ 194259	Mexico	Chiapas	23 km N Rizo de Oro, Cerro Baúl	16.5806	-94.1906	KC287946	KC288089	—
22	B. occidentalis	MVZ 163819	Mexico	Chiapas	16.8 km NW Rizo de Oro, Cerro Baúl	16.5456	-94.1808	KC287945	—	—
22	B. occidentalis	MVZ 263814	Mexico	Chiapas	Cintalapa, Rodolfo Figueroa, a 20 kms al NE de Nuevo Tenochtitla. Base del Cerro Baul	16.545	-94.1683	KC287912	KC288059	KC288007
23	B. occidentalis	MVZ 194238	Mexico	Chiapas	11.4 km NW Berriozabal	16.8681	-93.3214	KC287944	KC288088	—
24	B. occidentalis	MVZ 263811	Mexico	Chiapas	Vista Hermosa, 7.5km (by rd) N of edge of Berriozabal	16.8439	-93.3028	KC287911	—	KC288006
24	B. occidentalis	IBH 22542	Mexico	Chiapas	Vista Hermosa, 7.5km (by rd) N of edge of Berriozabal	16.842	-93.3016	KC287974	—	—
24	B. occidentalis	IBH 22543	Mexico	Chiapas	Vista Hermosa, 7.5km (by rd) N of edge of Berriozabal	16.842	-93.3016	KC287975	—	—
24	B. occidentalis	IBH 22544	Mexico	Chiapas	Vista Hermosa, 7.5km (by rd) N of edge of Berriozabal	16.842	-93.3016	KC287976	—	—
25	B. occidentalis	IBH 22545	Mexico	Chiapas	Cuhumbac, 10.5 km N (by rd) of edge of Berriozabal on road to Cairo	16.8607	-93.3046	KC287977	—	—
25	B. occidentalis	IBH 22546	Mexico	Chiapas	Cuhumbac, 10.5 km N (by rd) of edge of Berriozabal on road to Cairo	16.8607	-93.3046	KC287978	—	KC288039
25	B. occidentalis	IBH 22547	Mexico	Chiapas	Cuhumbac, 10.5 km N (by rd) of edge of Berriozabal on road to Cairo	16.8607	-93.3046	KC287979	—	KC288040
26	B. occidentalis	MVZ 194213	Mexico	Chiapas	11.2 km N San Fernado, Tuxtla Gutiérrez	16.9478	-93.2453	KC287941	—	—
26	B. occidentalis	MVZ 194214	Mexico	Chiapas	11.2 km N San Fernado, Tuxtla Gutiérrez	16.9478	-93.2453	KC287942	—	—
27	B. occidentalis	MVZ 194251	Mexico	Chiapas	W San Fernado, 13 km N Tuxtla Gutiérrez	16.8711	-93.1167	KC287943	KC288087	—
28	B. occidentalis	MVZ 194222	Mexico	Chiapas	15.3 km ENE Copainala	17.1681	-93.1319	KC287940	—	—
29	B. occidentalis	MVZ 194248	Mexico	Chiapas	9 km ENE Coapilla	17.1817	-93.1131	KC287939	—	—
30	B. occidentalis	MVZ 264204	Mexico	Chiapas	2.7km (by road) W of center of Pantepec on road to Tapalapa	17.1849	-93.0649	KC287935	—	KC288032
31	B. occidentalis	MVZ 264197	Mexico	Chiapas	Puerto del Viento, 12.4km (by road) NW of Pueblo Nuevo Solistahuacan on MX195	17.2171	-92.965	KC287933	—	KC288030
32	B. occidentalis	IBH 22517	Mexico	Chiapas	Forest 1.25km W (by air) of Julian Grajales, 19.4km (by rd) W of center of Pueblo Nuevo Solistahuacan	17.1273	-92.9908	KC287973	—	KC288038
33	B. occidentalis	MVZ 264202	Mexico	Chiapas	4.8km (by road) E of center of Rayon on MX195, then 1.4km S of MX195 on side road	17.1919	-92.8276	KC287934	—	KC288031
34	B. occidentalis	MVZ 264208	Mexico	Chiapas	10.2km E (by road) of Puerto Cate on road to Simojovel, then 1.2km N (by road) towards Los Angeles	17.0426	-92.7637	KC287936	—	KC288033
35	B. occidentalis	AMA2507	Mexico	Chiapas	3 km SW of Punta Cafetales (Finca Prusia)on trail to Campamento el Triunfo, Mirador Santa Rita	15.691	92.7926	KC287914	—	—
35	B. occidentalis	AMA2501	Mexico	Chiapas	5 km SW of Punta Cafetales (Finca Prusia)on trail to Campamento el Triunfo, Mirador Santa Rita	15.6874	92.7933	KC287913	—	—
36	B. occidentalis	IBH 26423	Mexico	Chiapas	14.0 km N (by rd) of intersection with MX200 on road from Tapachula to Finca Nueva Alemania	15.0331	-92.2428	KC287992	KC288084	—
37	B. occidentalis	MVZ 191692	Mexico	Chiapas	7.5 km N Cacahoatán	15.0364	-92.1453	KC287950	KC288091	—
38	B. occidentalis	USAC 1867	Guatemala	San Marcos	Aldea Colina II, on road from San Marcos to Malacatan	14.9197	-91.959	KC287915	—	KC288008
39	B. occidentalis	MVZ 160874	Guatemala	San Marcos	2 km S San Rafael Pie de la Cuesta	14.9153	-91.9167	KC287948	—	—
39	B. occidentalis	MVZ 160875	Guatemala	San Marcos	2 km S San Rafael Pie de la Cuesta	14.9153	-91.9167	KC287949	—	—
40	B. nympha	MVZ 137154	Guatemala	Huehutenango	Chancolín	15.9361	-91.2358	KC287954	KC288093	—
41	B. nympha	ENS7805 B21-8	Guatemala	Baja Verapaz	Purulhá: Finca Sabó	15.2478	-90.1644	KC287951	KC288102	—
42	B. nympha	MVZ 263520	Guatemala	Alta Verapaz	Finca El Volcan, Senahú	15.4815	-89.8734	KC287926	KC288070	KC288023
43	B. nympha	MVZ 194333	Belize	Toledo	Blue Creek National Park	16.1985	-89.0402	AY526116	AY526159	—
44	B. nympha	USAC 1624	Guatemala	Izabal	Cerro Sarstún, Lívingston	15.8783	-88.9535	KC287918	KC288062	KC288018
45	B. nympha	USAC 1646	Guatemala	Izabal	Estacion las Escobas, Cerro San Gil, Livingston	15.6878	-88.6654	KC287917	KC288061	KC288017
46	B. nympha	MVZ 263876	Guatemala	Zacapa	Finca la Bendición, 4.0 km SE (by road) of soccer field at junction with road to Pinalito, then 7.6 km E (by road) of La Trementina	14.9304	-89.4167	KC287932	KC288076	KC288029
47	B. nympha	MVZ 257815	Guatemala	Zacapa	Finca las Granadillas, above Aldea Pinalito	14.9336	-89.4078	KC287925	KC288069	KC288022
48	B. nympha	MVZ 257812	Guatemala	Zacapa	5.2km SE by road from center of La Union, Zacapa	14.9454	-89.276	KC287924	KC288068	KC288021
49	B. nympha	MVZ 263538	Honduras	Copan	El Limón, 3.1km (by road) N of Buena Vista and then 16km (by road) on CA-11 on road from San Antonio to El Paraíso, Sierra del Espíritu Santo	15.0318	-88.9372	KC287928	KC288072	KC288025
49	B. nympha	MVZ 267170	Honduras	Copan	San Isidro	15.0667	-88.4833	KC288002	KC288100	KC288055
50	B. nympha	MVZ 167960	Honduras	Copan	2 km N Santa Rosa de Copán	14.7848	-88.7833	KC287955	—	—
51	B. nympha	UTA A-4866213	Guatemala	Izabal	Sierra de Caral: Finca La Firmeza, camino hacia Aldea Negro Norte	15.3624	-88.6882	KC287952	KC288101	—
51	B. nympha	MVZ 263830	Guatemala	Izabal	Road from Finca Firmeza to Cerro Negro Norte, 2.25 km S (by air) of house at Finca Firmeza, Sierra de Caral	15.3604	-88.6872	KC287931	KC288075	KC288028
52	B. nympha	MVZ 267164	Honduras	Santa Barbara	Montaña de Joconales, Quebrada de Las Minas	15.0667	-88.4833	KC288003	KC288099	KC288056
53	B. nympha	USNM 573709	Honduras	Cortés	Santa Teresita	15.5424	-88.3576	KC287916	KC288060	KC288016
54	B. nympha	MVZ 263557	Honduras	Cortés	creek below Albergue Buenos Aires, Aldea Buenos Aires, 18.7km (by road) N of center of Cofradía	15.5007	-88.176	KC287929	KC288073	KC288026
55	B. nympha	MVZ 115302	Honduras	Cortes	Sierra del Espíritu Santo, W San Pedro Sula	15.5	-88.1265	KC287956	KC288094	—
56	B. nympha	MVZ 263558	Honduras	Cortés	11km (by road) W of CA-5 at Hospital Cemesa, San Pedro Sula, Sierra de Omoa	15.4908	-88.0976	KC287930	KC288074	KC288027
57	B. nympha	MVZ 163647	Honduras	Yoro	38.6 km NE Santa Rita	15.2119	-87.6987	KC287953	KC288092	—
	Bolitoglossa hartwegi	MVZ 263458	Mexico	Chiapas	Zoológico San Jose, 5.5km W (by road) of San Cristobal de las Casas			KC288004	KC288103	KC288057
	Bolitoglossa mexicana	MVZ 263477	Mexico	Chiapas	Ya'altzemen, Municipio Chilon			KC288005	KC288104	KC288058
